# Supplementary material for: Arcobacter butzleri Induce Colonic, Extra-Intestinal and Systemic Inflammatory Responses in Gnotobiotic IL-10 Deficient Mice in a Strain-Dependent Manner
Source: PLoS One. 2015 Sep 25;10(9):e0139402. doi: 10.1371/journal.pone.0139402 (PMC4584000; doi:10.1371/journal.pone.0139402)
Supplement: S1 Table — (XLSX) [file pone.0139402.s001.xlsx]

## Sheet: Tabelle1
Data for Figure 1: Fecal shedding of A. butzleri strains in orally infected gnotobiotic IL-10-/- mice
Data represent the CFU/g feces determined by culture method
strain	day
	0	2	3	4	5	6	7	9	11	14	16
CCUG 30485	0	37764350	219298200	208913600	213675200	176470600	167785200	957854400	644329900	77399380	46210720
	0	85034020	124378100	72992700	340136100	202429200	186104200	357142800	102669400	57471260	67750680
	0	201207200	156903800	183823500	600961500	161290300	191815900	189873400	164473700	251677900	88652480
	0	93632960	133214900	235849100	191815900	77399380	331858400	275735300	134892100	34364260	15455950
	0	50000000	180505400	232018600	288461500	276752800	220264300	85910660	80775450	390625000	244000000
	0	157894700	123762400	68681320	251889200	69444450	509165000	350467300	172413800	265017700	204918000
	0	102040800	94696970	438596500	490196100	56179780	150602400	235109700	93984960	78740160	76452600
	0	104602500	92592590	209643600	200534800	151515200	173611100	161812300	20790020	961538400	428571400
	0	148809500	178571400	277777800	265957400	152439000
	0	122950800	28571430	193798400	462963000	179856100
	0	168918900	166297100	289575300	125313300
	0	127551000	185185200	130890100	155763200
	0	34482760	228310500	247524800	193798400
	0	32362460	174825200	294117600	179856100
	0	515463900	309597500	1026694000	644329900
	0	99601590	374531800	264550300	352112700
	0	83333340	236593100	125628100	1332149000
	0	114503800	668449200	223214300	150300600
C1	0	445632800	100401600	337837800	210084000	17301040	230061300	232558100	137362600	104166700	142857100
	0	65445030	105932200	187500000	265957400	18939390	298507500	20920500	106383000	125313300	29325510
	0	330033000	48923680	151515200	156903800	78125000	1293103000	35842290	11961720	57692310	252525200
	0	61274510	120772900	54347830	181159400	37128710	59523810	67385450	49261080	55555560	34722220
	0	99206350	113636400	280898900	21126760	52816900	825082500	542299300	157563000	27624310	32938080
	0	254237300	131810200	598802400	367647100	124688300	235294100	263157900	226586100	35971220	190114100
	0	196850400	2057613000	214899700	172413800	233644900	323275900	184842900	133214900	140449400	119047600
	0	118483400	231481500	176678400	544662300	746268700	376884400	208333300	166297100	109970700	94339620
	0	48543690	116279100	284090900	93353250	122249400
	0	309917300	53763440	40983610	216450200
	0	496031700	315126000	652741500	268096500
	0	47468360	719424400	291545200	176886800
	0	9191176	21428570	263157900	243902400
	0	755287000	883392300	932835800	733137900
	0	255754500	406504100	836120400	367647100
	0	268096500	577367200	1004016000	492126000
	0	653594800	403225800	628140700	170454500
