# Supplementary material for: Arcobacter butzleri Induce Colonic, Extra-Intestinal and Systemic Inflammatory Responses in Gnotobiotic IL-10 Deficient Mice in a Strain-Dependent Manner
Source: PLoS One. 2015 Sep 25;10(9):e0139402. doi: 10.1371/journal.pone.0139402 (PMC4584000; doi:10.1371/journal.pone.0139402)
Supplement: S2 Table — (XLSX) [file pone.0139402.s002.xlsx]

## Sheet: Tabelle1
Data for Figure 2: Apoptotic and proliferating cells in colon of gnotobiotic IL-10-/- mice following A. butzleri colonizationolon
Data represent the positive cells/HPF determined by immunhistochemical staining
Antigen	naive	CCUG 30485 d6	CCUG 30485 d16	C1 d6	C1 d16
Casp-3	1.5	6.67	3.17	5.5	14.5
	2	8.83	7.5	3.33	6.33
	1	3.67	12.83	1.17	2.5
	1.5	13.5	4.33	1.67	7.17
	4.33	6.5	1.83	3.67	5.17
	1	3.17	6	2.17	2.83
	4.33	6.33	2.17	5	4.33
	2.17	3.17	8.83	4	4.67
		4.83		1.5
		3.5
Ki-67	108.33	211.67	145	120.83	213.33
	100.83	163.33	128.33	124.17	157.5
	90.83	166.67	113.33	143.33	290
	108.33	114.17	104.17	123.33	233.33
	188.33	191.67	133.33	129.17	140.83
	134.17	195	145.83	165.83	178.33
	110.83	135.83	92.5	171.67	191.67
	110.83	121.67	126.67	165	140
		155.83		135.83
		130.83
