# Supplementary material for: Arcobacter butzleri Induce Colonic, Extra-Intestinal and Systemic Inflammatory Responses in Gnotobiotic IL-10 Deficient Mice in a Strain-Dependent Manner
Source: PLoS One. 2015 Sep 25;10(9):e0139402. doi: 10.1371/journal.pone.0139402 (PMC4584000; doi:10.1371/journal.pone.0139402)
Supplement: S3 Table — (XLSX) [file pone.0139402.s003.xlsx]

## Sheet: Tabelle1
Data for Figure 3: Colonic immune cell response following A. butzleri infection of gnotobiotic IL-10-/- mice
Data represent the positive cells/HPF determined by immunhistochemical staining
Antigen	naive	CCUG 30485 d6	CCUG 30485 d16	C1 d6	C1 d16
CD3	62.5	110	39.17	40.83	110.83
	46.67	121.67	96.67	65.83	68.33
	43.33	130.83	87.5	77.5	137.5
	55.83	116.67	58.33	85.83	61.67
	51.67	126.67	65.83	90	83.33
	35.83	104.17	80	113.33	81.67
	34.17	105	29.17	52.5	71.67
	48.33	133.33	42.5	115	77.5
		105		75
		94.17
FOXP3	6.67	26.67	12.17	8.5	26.67
	4.83	32.33	19.5	10	18.17
	5.83	23.33	26.33	7.33	37.5
	3.17	26.83	14.17	6.67	34
	10.83	35.5	15.5	6.5	13.67
	6.33	12.33	14.5	13.17	11.5
	4.33	19.83	16.5	10	25
	3.33	30.67	6.33	9.5	18
		17.5		10.67
		13.67
B220	4.17	8.5	11.33	3.83	36.5
	1.83	10.83	5.17	4.83	18.5
	3.5	17.33	10.17	10.67	11.83
	6	9	10.67	5.67	12.67
	6.5	11.5	9	5.33	11.33
	8.33	10.33	7.67	6.17	9.17
	5.83	8	15.33	3.17	12.33
	7	13.67	6	6	17.33
		12.5		3.5
		13.64
F4/80	73.33	155	42.5	76.67	121.67
	63.33	185	52.83	95.83	113.33
	69.17	185	92.5	112.5	181.67
	79.17	166.67	48.33	101.67	156.67
	77.5	207.5	35.83	136.67	65.83
	65.83	184.17	75.83	153.33	72.5
	32	161.67	29.83	115	101.67
	27.5	122.5	28.33	156.67	90
		180		121.67
		170
