# Supplementary material for: Arcobacter butzleri Induce Colonic, Extra-Intestinal and Systemic Inflammatory Responses in Gnotobiotic IL-10 Deficient Mice in a Strain-Dependent Manner
Source: PLoS One. 2015 Sep 25;10(9):e0139402. doi: 10.1371/journal.pone.0139402 (PMC4584000; doi:10.1371/journal.pone.0139402)
Supplement: S4 Table — (XLSX) [file pone.0139402.s004.xlsx]

## Sheet: Tabelle1
Data for Figure 4: Colonic pro-inflammatory mediators responses following A. butzleri infection of gnotobiotic IL-10-/- mice
Data represent the cytokine concentration in pg/mg tissue weight determined by CBA
Cytokine	naive	CCUG 30485 d6	CCUG 30485 d16	C1 d6	C1 d16
TNF	0.22	5.55	0.37	0.15	2.13
	0.35	1.02	0.19	1.46	1.08
	0.19	3.1	0.25	0.39	0.47
	0.16	7.46	0.53	0.36	1.49
	0.11	4.76	0.53	0.35	0.45
	0.16	2.3	0.67	1.69	0.25
	0.15	1.18	0.38	0.74	0.28
	0.07	4.01	0.62	1.73	0.14
		2.31		0.16
		5.37
IFN-g	0.05	1.2	0.07	0	0.28
	0.03	0.17	0	0	0.35
	0	0.34	0.07	0.16	0
	0	0.88	0.07	0.05	0.21
	0.12	1.18	0.09	0.13	0.05
	0	0.34	0.3	0.14	0
	0.09	0.16	0.1	0.11	0
	0	0.83	0.14	0.07	0.03
		0.32		0.06
		1.8
NO	4.79	14.83	5.75	4.02	9.79
	4.85	5.46	3.01	8.69	10.69
	4.37	6.72	3.03	6.48	7.09
	3.92	8.02	3.56	3.56	9.42
	3.42	7.8	4.56	5.94	7.11
	4.92	6.38	4.37	6.83	2.77
	4.5	4.24	4.32	7.34	15.48
	2.6	7.76	4.46	8.02	2.68
		7.13		3.75
		10.49
IL-6	24.43	85.33	12.01	18.37	7.73
	28.13	36.85	2.53	6.67	3.73
	1.52	11.28	3.32	26.39	1.95
	1.63	11.21	39.4	3.11	8.19
	1.21	7.47	5.92	9.21	5.59
	2.91	3.91	11.42	6.13	1.22
	6.68	9.89	20.58	25.77
	5.69	47.02	30.13	4.56
				2.96
IL-12p70	0.0001	1e-05	0	0.15	0
	0	0	0	0	0
	0	0	0.3	0	0
	0	0	0.2	0	0
	0	0	0.33	0	0
	0	0	0.13	0	0
	0	0	0.05	0.13	0.04
	0	0	0	0	0
		0		0
		0
MCP-1	9.69	101.26	15.89	17.56	17.44
	2.04	71.17	2.53	15.34	17.37
	1.45	17.98	38.35	42.14	1.89
	0.93	18.84	15.1	5.13	19.78
	7.3	7.5	18.75	17.61	5.64
	4.66	5.13	37.23	19.14	1.11
		12.91		45.26
		72.25		5.08
				6.91
