# Supplementary material for: Arcobacter butzleri Induce Colonic, Extra-Intestinal and Systemic Inflammatory Responses in Gnotobiotic IL-10 Deficient Mice in a Strain-Dependent Manner
Source: PLoS One. 2015 Sep 25;10(9):e0139402. doi: 10.1371/journal.pone.0139402 (PMC4584000; doi:10.1371/journal.pone.0139402)
Supplement: S6 Table — (XLSX) [file pone.0139402.s006.xlsx]

## Sheet: Tabelle1
Data for Figure 6: Systemic pro-inflammatory cytokine responses in A. butzleri infection of gnotobiotic IL-10-/- mice
Data represent the cytokine concentration in pg/ml serum determined by CBA
Cytokine	naive	CCUG 30485 d6	CCUG 30485 d16	C1 d6	C1 d16
IFN-g	2.8	7.57	2.54	0	7.55
	2.39	6.77	2.47	3.36	3.96
	0	4.54	4.21	2.7	4.94
	2.18	5.03	2.05	2.57	4
	3.19	9.96	2.76	1.8	1.9
	3.23	4.96	2.33	5.17	2.74
		9.16		2.45
		3.5
IL-12p70	9.64	32.51	13.5	16.75	34.95
	0	32.84	11.6	71.46	11.83
	7.17	46.61	10.3	0	15.62
	7.99	24.94	18.6	13.89	7.48
	4.25	28.94	10.93	0	6.74
	16.48	265.46	7.82	18.37	2.97
		17.29	17.06	5.65
			18.13
TNF	4.42	3.46	10.42	4.13	8.57
	5.93	6.38	8.92	2.32	10.55
	6.18	4.08	8.45	4.31	10.03
	6.12	7.11	8.92	1.66	8.51
	8	7.38	9.16	3.46	7.46
	3.49	0	7.46	7.38	7.95
		7.45		6.84	5.94
		3.68			10.55
IL-6	2.44	0	5.68	0	4.62
	2.97	4.1	6.43	1.88	3.43
	0	5.2	5.2	0	5.8
	1.48	3.39	5.32	1.76	3.58
	3.32	0	6.56	2.11	4.74
	0	0	3.96	2.44	5.68
		5.81		4.27	4.51
		1.88		3.39	5.2
				2.55
